# Supplementary material for: Colon Expression of Chemokines and Their Receptors Depending on the Stage of Colitis and Oat Beta-Glucan Dietary Intervention—Crohn’s Disease Model Study
Source: Int J Mol Sci. 2022 Jan 26;23(3):1406. doi: 10.3390/ijms23031406 (PMC8835763; doi:10.3390/ijms23031406)
Supplement: Supplementary file 1 [file ijms-23-01406-s001.zip]

Archive with 1 entries (1 files):
- ijms-1559785-supplementary.pdf
